# Supplementary material for: Molecular Evolution and Association of Natural Variation in ZmARF31 with Low Phosphorus Tolerance in Maize
Source: Front Plant Sci. 2016 Jul 21;7:1076. doi: 10.3389/fpls.2016.01076 (PMC4955381; doi:10.3389/fpls.2016.01076)
Supplement: Supplementary file 1 [file Table_1.XLSX]

## Sheet: Table S1
Table S1 Information of 331 maize inbreds and eight teosinte lines
ID	Lines	Pedigree	Heterotic groups	Adaptation
1	By813	BHO	NSS	Temperate
2	By4944	BHO	NSS	Temperate
3	By855	BHO	NSS	Temperate
4	Gy386	AIHO	NSS	Temperate
5	Gy923	AIHO	NSS	Temperate
6	Gy1007	AIHO	NSS	Temperate
7	Gy1032	AIHO	NSS	Temperate
8	Ry684	RYD*	NSS	Temperate
9	Ry737	RYD	Mixed	Temperate
10	Ry697	RYD	Mixed	Temperate
11	Sy999	Syn.D.O	NSS	Temperate
12	Sy1052	Syn.D.O	NSS	Temperate
13	Sy998	Syn.D.O	NSS	Temperate
14	Sy1035	Syn.D.O	NSS	Temperate
15	Sy1128	Syn.D.O	NSS	Temperate
16	Sy1039	Syn.D.O	NSS	Temperate
17	Ye478	U8112×Shen5003	Mixed	Temperate
18	Zi330	OH43×KeLi67	NSS	Temperate
19	Zheng22	Dan340×E28	Mixed	Temperate
20	Shen5003	American Single-cross 3147	NSS	Temperate
21	HYS	(HuangZaoSi×YeJiHong)×HuangZaoSi	Mixed	Temperate
22	HTH-17	HuoTangBai42×Hai1917× Mo17Ht	NSS	Temperate
23	Zheng32	American Single-cross 3382	SS	Temperate
24	Qi319	American Hybrid P78599	NSS	Temperate
25	Dong46	M14	Mixed	Temperate
26	Dong237	Synthetic	NSS	Temperate
27	Ji846	Ji63×Mo17	NSS	Temperate
28	LK11	Mo17×Zi330	NSS	Temperate
29	Ji53	Derived from Ji Synthetic C0-2	NSS	Temperate
30	178	American Hybrid P78599	NSS	Temperate
31	chuan48-2	Synthetic	Mixed	Temperate
32	Tian77	(HuangXiao162×Mei1865)×(187-2×Nan55)	Mixed	Temperate
33	Ji853	(HuangZaoSi×Zi330)×Zi330	Mixed	Temperate
34	Tie7922	American Hybrid 3382	SS	Temperate
35	Ye8001	Ye488×3189	Mixed	Temperate
36	H21	HuangZaoSi×H84	Mixed	Temperate
37	832	American Single-cross	SS	Temperate
38	BT1	8085×Thai Hybrid	TST	Tropical/Subtropical
39	Dan9046	Shen5003×Tie7922	NSS	Temperate
40	CY72	Improved from Landrace	NSS	Temperate
41	Hai268	Improved from Landrace	Mixed	Temperate
42	Hai1134	HuangYa×Hua94	NSS	Temperate
43	SW1611	Suwan2	TST	Tropical/Subtropical
44	Wu109	XiDan7	Mixed	Temperate
45	Zong3	Synthetic	NSS	Temperate
46	Yan414	HuangZaoSi	Mixed	Temperate
47	812	Improved from U8112	SS	Temperate
48	J4112	A619×U8112	Mixed	Temperate
49	P138	American Hybrid P78599	NSS	Temperate
50	Nan21-3	Jugoslavian Hybrid	Mixed	Tropical/Subtropical
51	Q1261	Improved from K12	NSS	Temperate
52	Dan599	American Hybrid P78599	NSS	Temperate
53	MO113	Unknown	NSS	Temperate
54	HZS	TangSiPingTou	Mixed	Temperate
55	5237	Dan340×HuangZaoSi	NSS	Temperate
56	Dan340	Lv9×Wide Pod Corn	NSS	Temperate
57	Lx9801	Xi502×H21	NSS	Temperate
58	TX5	Landrace	NSS	Temperate
59	BGY	Landrace	Mixed	Temperate
60	BEM	Landrace	NSS	Temperate
61	BZN	Landrace	NSS	Temperate
62	04K5686	Landrace	Mixed	Temperate
63	WMR	Landrace	Mixed	Temperate
64	MN	Landrace	Mixed	Temperate
65	Hua83-2	Landrace	Mixed	Tropical/Subtropical
66	NMJT	Landrace	Mixed	Temperate
67	04K5702	Landrace	NSS	Temperate
68	04K5672	Landrace	Mixed	Temperate
69	303WX	Landrace	Mixed	Temperate
70	647	Landrace	Mixed	Temperate
71	QTHHSBTS	Landrace	Mixed	Temperate
72	B11	Landrace	TST	Tropical/Subtropical
73	1323	Unknown	Mixed	Temperate
74	CA47	pool 33	Mixed	Temperate
75	Z2018F	Zheng2018F2*698-3-1-2-1-1	Mixed	Temperate
76	M153	Unknown	NSS	Temperate
77	M165	Unknown	NSS	Temperate
78	05WN230	05WN230-1	Mixed	Temperate
79	X1141P	X1141P-1-4-6-1-3-2-1-1	NSS	Temperate
80	975-12	78698×Dan9046	Mixed	Temperate
81	M97	Unknown	NSS	Temperate
82	XZ698	XinZhong698-3-1-1-2-1-2-3	NSS	Temperate
83	LY042	Unkown	NSS	Temperate
84	FCD0602	Unkown	Mixed	Temperate
85	NX15	Landrace	TST	Temperate
86	CF3	Unknown	Mixed	Temperate
87	TT16	TianTai16-1-3-1-2-2-2	Mixed	Temperate
88	DH3732	DH3732-1-1-2-2-1-1	Mixed	Temperate
89	Liao5262	Liao526-2-2-2-1-2-1	NSS	Temperate
90	Liao5263	Liao526-2-2-2-1-3-1	NSS	Temperate
91	TY1	TY30331-2-4-2-1-3-2	Mixed	Temperate
92	TY2	TY30331-2-4-2-2-1-1	Mixed	Temperate
93	TY4	TY30331-2-4-2-2-2-2	Mixed	Temperate
94	TY6	TY30331-2-5-1-2-3-2	Mixed	Temperate
95	TY9	TY30331-2-8-1-1-3-1	Mixed	Temperate
96	TY10	TY30331-2-8-1-1-3-2	Mixed	Temperate
97	TY11	TY30331-2-8-1-2-1-1	Mixed	Temperate
98	B110	BS13(S)C5	SS	Temperate
99	B111	BSSS(R)C9	Mixed	Temperate
100	B114	Pool 41	NSS	Tropical/Subtropical
101	IRF314	(PA91/LH98A)-6-420-64-2-1-3-1-1-1	NSS	Temperate
102	3411	Unknown	Mixed	Temperate
103	LG001	Unknown	NSS	Temperate
104	5213	Improved from Mo17	Mixed	Temperate
105	501	Unknown	NSS	Temperate
106	W138	Unknown	NSS	Temperate
107	7381	Unknown	NSS	Temperate
108	9642	Unkown	Mixed	Temperate
109	238	Unkown	NSS	Temperate
110	Zheng35	Unkown	Mixed	Temperate
111	4019	G108×G172	NSS	Temperate
112	ZZ03	Unkown	NSS	Temperate
113	JH59	American Hybrid P78599	NSS	Temperate
114	150	Unkown	Mixed	Temperate
115	ZZ01	American Hybrid P78641	NSS	Temperate
116	Zhi41	Unkown	NSS	Temperate
117	Dan360	Lv9×Wide Pod Corn	NSS	Temperate
118	JH96C	Synthetic	NSS	Temperate
119	Si273	American Hybrid	NSS	Temperate
120	268	(shen5003×U8112) F3×32	NSS	Temperate
121	B151	Unkown	Mixed	Temperate
122	Liao5114	Tie7922×Shen5003	Mixed	Temperate
123	Shen135	Unkown	Mixed	Temperate
124	D863F	Unkown	NSS	Tropical/Subtropical
125	R15	American Hybrid	NSS	Temperate
126	EN25	Unkown	Mixed	Temperate
127	7327	S37×3H-2	NSS	Temperate
128	LXN	Landrace	NSS	Temperate
129	DH29	American Hybrid P78599	Mixed	Temperate
130	526018	Unkown	NSS	Temperate
131	ES40	Landrace	Mixed	Temperate
132	18-599	American Hybrid P78599	NSS	Temperate
133	9782	American Hybrid	NSS	Temperate
134	R08	American Hybrid P78641	NSS	Temperate
135	CML114	P45C2F-B-88-###1-1-2-BB	TST	Tropical/Subtropical
136	CML115	P45C2F151(RIF)-#-5-1-2-BBB	Mixed	Tropical/Subtropical
137	CML116	P45(STE)C1F36-5-1-3-1-BB	Mixed	Tropical/Subtropical
138	CML118	SIYFS3#B1-7-B1-B1#B1	Mixed	Tropical/Subtropical
139	CML130	P33C1F118-5-1-4-5-4-B1-B1#B1	TST	Tropical/Subtropical
140	CML134	P45C2F151-1-2-5-3-1-2-4-B1-B1#B1	TST	Tropical/Subtropical
141	CML163	G26QH31-2-2-#-2-2-1-B-1-BB-#	TST	Tropical/Subtropical
142	CML165	P66C1F144-3-1-1-BB-1-BB-#	TST	Tropical/Subtropical
143	CML166	P66C1F215-4-1-2-BB-2-BBB	TST	Tropical/Subtropical
144	CML169	G26QC22H7-1-1-1-1-BB	TST	Tropical/Subtropical
145	CML170	G26QC22H9-3-1-5-1-BB	TST	Tropical/Subtropical
146	CML171	G25QS4B-H13-5-B-1-1-2-B-1-BBB	TST	Tropical/Subtropical
147	CML172	G25QS4B-H35-2-B-1-1-2-B-4-BBBB	TST	Tropical/Subtropical
148	CML191	G34QH146-1-1-4-B	TST	Tropical/Subtropical
149	CML192	G34QH174-3-1-2-BB	TST	Tropical/Subtropical
150	CML20	P24F34-2-3-B-###	TST	Tropical/Subtropical
151	CML223	EV88SUWAN1SR(BC5)-3-1-2-BB	TST	Tropical/Subtropical
152	CML225	EV88SUWAN1SR(BC5)-62-1-1-BB	TST	Tropical/Subtropical
153	CML226	EV88SUWAN1SR(BC5)-78-1-1-BB	TST	Tropical/Subtropical
154	CML229	EV88SUWAN1SR(BC5)-293-1-1-BB	TST	Tropical/Subtropical
155	CML27	P27F1-1-3-B-###	TST	Tropical/Subtropical
156	CML28	P27F35-8-3-B-####-B	TST	Tropical/Subtropical
157	CML282	(G22F128/G22F25)-2-2-3-1-BB-F	TST	Tropical/Subtropical
158	CML285	P24C5F34-2-3-B-F-2#-BBB-F	TST	Tropical/Subtropical
159	CML287	(P24F26/27F1)-4-1-B-1-1-BB-F	TST	Tropical/Subtropical
160	CML289	P24STEC1F23-5-2-1-2-3-BB-F	TST	Tropical/Subtropical
161	CML29	P27F71-3-1-B-#*5-B	TST	Tropical/Subtropical
162	CML290	(P28/TSR)-33-3-7-3-1-BB-F	TST	Tropical/Subtropical
163	CML298	SINTAMTSR-7-4-2-2-1-BB-F	TST	Tropical/Subtropical
164	CML307	SINTAMTSR-61-3-2-8-2-BB-F	TST	Tropical/Subtropical
165	CML32	P28(TSR)S2-11-2-4-B-1-##	TST	Tropical/Subtropical
166	CML323	P33C2(STE)-102-2-B-2-B-1-B*3	TST	Tropical/Subtropical
167	CML324	P33C2(STE)-12-1-B-2-B*4	TST	Tropical/Subtropical
168	CML325	P45C6F28-1-2-B*6	TST	Tropical/Subtropical
169	CML327	P45C6F83-3-1-B*5	Mixed	Tropical/Subtropical
170	CML338	P590BF84-3-3-5-3-1-1-B-#-B	TST	Tropical/Subtropical
171	CML360	SA4C2F(21/26)-1-2-2-2-B	TST	Tropical/Subtropical
172	CML361	SA4C2F(21/26)-4-2-7-3-B	TST	Tropical/Subtropical
173	CML40	P36C5F144-2-2-B-###	TST	Tropical/Subtropical
174	CML408	P24STEC2-29-BBBB-#-4-BBBBBBB	TST	Tropical/Subtropical
175	CML411	P28C7-S4-#-BBBBBBBBBBB	TST	Tropical/Subtropical
176	CML412	P36C5F279-1-1-B-F-##-B	TST	Tropical/Subtropical
177	CML415	KC3001/KC3002-22-2-1-B-4-BBBBBBBB	TST	Tropical/Subtropical
178	CML422	G17TSRH5-2-4-7-1-1-1-BBBBBBB	TST	Tropical/Subtropical
179	CML423	G18C19H100#-4-1-1-BBBBBBB	TST	Tropical/Subtropical
180	CML426	P31C4S5B-38-##-2-BBB	TST	Tropical/Subtropical
181	CML430	AMATLC0HS169-1-1-1-1-2-2-1-B*3	TST	Tropical/Subtropical
182	CML431	AMATLC0HS170-2-3-2-1-1-1-1-B*3	TST	Tropical/Subtropical
183	CML432	KTX3752F2-7-1-1-1-BBB	TST	Tropical/Subtropical
184	CML433	KTX3753F2-5-1-1-2-BBB	TST	Tropical/Subtropical
185	CML454	CAPITANMIRANDA8627-20-1-2-B*15	TST	Tropical/Subtropical
186	CML465	AMATLC0HS71-1-1-2-1-1-1-BBB	TST	Tropical/Subtropical
187	CML468	P28C9F113-3-1-4-B*7	TST	Tropical/Subtropical
188	CML470	P31C4S5B-39-##-1-BB	TST	Tropical/Subtropical
189	CML474	SW92145-2EV-13-1-BB	TST	Tropical/Subtropical
190	CML496	P36C9F90-B-5-B*7	TST	Tropical/Subtropical
191	CML497	[CL00331*v]-3-B-3-2-1-B*5	TST	Tropical/Subtropical
192	CML50	AC8078-2-4-1-##	TST	Tropical/Subtropical
193	CML69	P36C5F37-2-1-1-B1#B1-B1#B1-B1	TST	Tropical/Subtropical
194	CML113	P33C1F-B-129-B-###-2-B	TST	Tropical/Subtropical
195	CML168	G26QSINT-31-1-2-2-BB	TST	Tropical/Subtropical
196	CML228	EV88SUWAN1SR(BC5)-201-1-1-BB	TST	Tropical/Subtropical
197	CML297	SINTAMTSR-23-3-1-1-1-BB-F	TST	Tropical/Subtropical
198	CML300	SINTAMTSR-76-1-2-3-1-BB-F	TST	Tropical/Subtropical
199	CML304	SINTAMTSR-76-1-2-3-2-BB-F	TST	Tropical/Subtropical
200	CML305	SINTAMTSR-23-2-2-1-3-BB-F	TST	Tropical/Subtropical
201	CML451	[NPH28-1/G25)/NPH28]-1-2-1-1-3-1-B*6	TST	Tropical/Subtropical
202	CML479	(P24STE-5/24STE-17)-BBBB-###-B-3-B-1-B*4	TST	Tropical/Subtropical
203	CML480	SINTAMTSRC2-88-2-2-B*8	TST	Tropical/Subtropical
204	CML486	P45C8-76-1-2-1-2-BBBB	TST	Tropical/Subtropical
205	CIMBL6	(Ac8730SR-##-124-1-5-B-1-#/[BETASYN]BC1-16-2-3-1-1)-B	TST	Tropical/Subtropical
206	CIMBL7	(AMATLC0HS71-1-1-2-1-1-1-BBBBBBB)-B	TST	Tropical/Subtropical
207	CIMBL8	(((B104/NC300)x(CML-415/B104))-4-2-BB)-B	TST	Tropical/Subtropical
208	CIMBL10	(((CML 408 / B104) x (CML 411/ B104))-1-1-BB)-B	TST	Tropical/Subtropical
209	CIMBL11	(((CML150xCML451)-B-33-3-1-BBx(CML176 x CL-G2501)-B-43-1)-B-38-1-2-1-1-B)-B	TST	Tropical/Subtropical
210	CIMBL14	(((Ko326y x Tx806)-6-1-1-1-BB/CML161) x (Tx802/CML161))-1-BBB)-B	TST	Tropical/Subtropical
211	CIMBL16	((CML 288/NC300)-B-9-B-1-BBB)-B	TST	Tropical/Subtropical
212	CIMBL17	((CML 326/B104)-B-9-BBBB)-B	TST	Tropical/Subtropical
213	CIMBL18	((CML161 x CL-02603)-B-22-2-2-1-BBBB)-B	TST	Tropical/Subtropical
214	CIMBL19	((CML161xCML413)-Bx(CML172 x CML451)-BB-25-1-1-2-2-B)-B	TST	Tropical/Subtropical
215	CIMBL21	((CML285/NC300)-B-6-BBBB)-B	TST	Tropical/Subtropical
216	CIMBL22	((CML454 x CL-02603)-B-20-1-2-BB)-B	TST	Tropical/Subtropical
217	CIMBL23	((CML454 x CL-02603)-B-7-2-2-BB)-B	TST	Tropical/Subtropical
218	CIMBL24	((CML454 x CML451)-B-7-3-2-BB)-B	TST	Tropical/Subtropical
219	CIMBL25	((CML479/CLQ-RCYQ41)-B-2-1-2-2-1-B)-B	TST	Tropical/Subtropical
220	CIMBL26	((CML479/CLQ-RCYQ41)-B-2-1-2-2-2-B)-B	TST	Tropical/Subtropical
221	CIMBL27	((CML479/CLQ-RCYQ41)-B-3-2-3-4-2-B)-B	TST	Tropical/Subtropical
222	CIMBL28	((CML479/CLQ-RCYQ41)-B-53-1-1-2-1-B)-B	TST	Tropical/Subtropical
223	CIMBL29	((CML481 x CML454)-B-8-1-2-BB)-B	TST	Tropical/Subtropical
224	CIMBL30	((KU1409/DE3/KU1409)S2-18-2-BB)-B	Mixed	Tropical/Subtropical
225	CIMBL32	((KU1409/KU1414-SR/KUI2007)-S2-2-1-BB)-B	TST	Tropical/Subtropical
226	CIMBL33	((KU1409/KU1414-SR/KVI11)-S2-10-2-BB)-B	TST	Tropical/Subtropical
227	CIMBL34	((KU1409/KU1414-SR/KVI3)-S2-3-2-BB)-B	TST	Tropical/Subtropical
228	CIMBL35	((KU1409/KU1414-SR/KVI43)-S2-4-2-BB)-B	TST	Tropical/Subtropical
229	CIMBL36	((KU1409/KU1414-SR/M162W)-S2-3-1-BB)-B	TST	Tropical/Subtropical
230	CIMBL37	((KU1409/KU1414-SR/NC350)-S2-1-2-BB)-B	TST	Tropical/Subtropical
231	CIMBL39	((KU1409/KU1414-SR/SC55)-S2-12-1-BB)-B	TST	Tropical/Subtropical
232	CIMBL40	((KU1409/SC55/KU1409)-S2-12-1-BB)-B	TST	Tropical/Subtropical
233	CIMBL42	((NC300/Tx772)-B-1-B2-BB)-B	TST	Tropical/Subtropical
234	CIMBL44	((SYN-Y-STR-34-1-1-1-1-2-1-BBBBB/NC354/SYN-Y-STR-34-1-1-1-1-2-1-BBBBB)-S2-13-1-BB)-B	TST	Tropical/Subtropical
235	CIMBL45	((Tx601XB104-B/B110XFR2128-B)-BB-4-BBB)-B	Mixed	Tropical/Subtropical
236	CIMBL46	([[[NAW5867/P30SR]-43-2/[NAW5867/P30SR]-114-1]-9-3-3-B-1-B/CML395-1]-B-13-1-B-4-#/[BETASYN]BC1-8-1-1-1-1)-B	TST	Tropical/Subtropical
237	CIMBL47	([DTPYC9-F11-2-3-1-1-BB x DTPYC9-F46-1-2-1-1-B]-B-1-1-B)-B	Mixed	Tropical/Subtropical
238	CIMBL48	([DTPYC9-F46-1-2-1-1-B x DTPYC9-F74-1-1-1-1-BB]-B-4-1-B)-B	TST	Tropical/Subtropical
239	CIMBL49	([DTPYC9-F65-2-2-1-1-BB x DTPYC9-F65-2-3-1-1-BB]-2-2-2-B)-B	TST	Tropical/Subtropical
240	CIMBL51	([GQL5/[GQL5/[MSRXPOOL9]C1F2-205-1(OSU23i)-5-3-X-X-1-B-B]F2-4sx]-8-6-BB/[BETASYN]BC1-6-5-1-1-1)-B	TST	Tropical/Subtropical
241	CIMBL52	([GQL5/[GQL5/CML202]F2-1sx]-3-1-2-B/[BETASYN]BC1-2-5-1-1-1)-B	TST	Tropical/Subtropical
242	CIMBL53	([SAM4/BETASYN]BC2FS1-1-1-1-BB)-B	TST	Tropical/Subtropical
243	CIMBL54	([SAM4/BETASYN]BC2FS21-4-3-B)-B	TST	Tropical/Subtropical
244	CIMBL55	([SAM4/BETASYN]BC2FS36-4-1-2-BB)-B	TST	Tropical/Subtropical
245	CIMBL56	([SAM4/BETASYN]BC2FS9-2-2-1-BB)-B	TST	Tropical/Subtropical
246	CIMBL58	([ZM305/BETASYN]BC2-133-1-2-BBB)-B	TST	Tropical/Subtropical
247	CIMBL59	([ZM305/BETASYN]BC2-182-1-2-BB)-B	TST	Tropical/Subtropical
248	CIMBL60	([ZM305/BETASYN]BC2-273-1-1-BB)-B	TST	Tropical/Subtropical
249	CIMBL61	(Carotenoid Syn3-FS11-4-3-BBB)-B	TST	Tropical/Subtropical
250	CIMBL62	(Carotenoid Syn3-FS4-2-4-BBB)-B	TST	Tropical/Subtropical
251	CIMBL64	(Carotenoid Syn3-FS8-4-1-BBB)-B	TST	Tropical/Subtropical
252	CIMBL67	(CL-G2606 G26SeqC1-149-1-1-2-1-2-1-BB)-B	TST	Tropical/Subtropical
253	CIMBL69	(CL-G2609-B)-B	TST	Tropical/Subtropical
254	CIMBL70	(CL-G2611 G26SEQF135-3-3-1-1-1-2-BB)-B	TST	Tropical/Subtropical
255	CIMBL71	(CL-RCY007=PIO3011F2-B)-B	TST	Tropical/Subtropical
256	CIMBL72	(CL-SCBY03)-B	TST	Tropical/Subtropical
257	CIMBL73	(CML329/MBR C3 AmF25-2-1-1-BBB)-B	TST	Tropical/Subtropical
258	CIMBL75	(CML445/[BETASYN]BC1-9-2-3-1-1)-B	TST	Tropical/Subtropical
259	CIMBL77	(CML489/[BETASYN]BC1-2-#-B)-B	TST	Tropical/Subtropical
260	CIMBL78	(CML489/[BETASYN]BC1-5-2-1-2-1)-B	TST	Tropical/Subtropical
261	CIMBL79	(CML489/[BETASYN]BC1-7-2-1-1-1)-B	TST	Tropical/Subtropical
262	CIMBL81	(Cuba / Guad C3 F125 -2-2-1-BBB)-B	TST	Tropical/Subtropical
263	CIMBL82	(Cuba/Guad C3 F42-2-1-1-BBB)-B	TST	Tropical/Subtropical
264	CIMBL83	(DRPYC9-F13-2-1-1-1-B)-B	TST	Tropical/Subtropical
265	CIMBL84	(DTPYC9-74-1-1-1-1-B)-B	TST	Tropical/Subtropical
266	CIMBL86	(DTPYC9-F116-2-1-1-1-B)-B	TST	Tropical/Subtropical
267	CIMBL88	(DTPYC9-F134-3-1-B)-B	TST	Tropical/Subtropical
268	CIMBL89	(DTPYC9-F143-5-4-1-2-B)-B	Mixed	Tropical/Subtropical
269	CIMBL90	(DTPYC9-F38-4-6-1-1-B)-B	TST	Tropical/Subtropical
270	CIMBL91	(DTPYC9-F46-1-7-1-1-BBBB)-B	TST	Tropical/Subtropical
271	CIMBL92	(DTPYC9-F46-3-9-1-2-B)-B	TST	Tropical/Subtropical
272	CIMBL93	(DTPYC9-F65-2-3-1-1-BBBBB)-B	TST	Tropical/Subtropical
273	CIMBL94	(DTPYC9-F69-3-1-1-1-BBBBB)-B	TST	Tropical/Subtropical
274	CIMBL95	(Florida A plus Syn-FS2-2-1-BB)-B	Mixed	Tropical/Subtropical
275	CIMBL97	(KUI carotenoid syn-FS17-3-1-BBB)-B	TST	Tropical/Subtropical
276	CIMBL98	(KUI carotenoid syn-FS25-3-2-BBB)-B	TST	Tropical/Subtropical
277	CIMBL101	(LAMA2002-46-2-B)-B	TST	Tropical/Subtropical
278	CIMBL102	(LAMA2002-53-5-B)-B	TST	Tropical/Subtropical
279	CIMBL104	(LAMA2002-60-9-B)-B	TST	Tropical/Subtropical
280	CIMBL105	(LAMA2002-61-1-B)-B	TST	Tropical/Subtropical
281	CIMBL106	(MAS[206/312]-23-2-1-1-BBB/[BETASYN]BC1-10-2-1-#-B)-B	TST	Tropical/Subtropical
282	CIMBL107	(MAS[206/312]-23-2-1-1-BBB/[BETASYN]BC1-11-3-1-1-1)-B	TST	Tropical/Subtropical
283	CIMBL108	(MAS[206/312]-23-2-1-1-BBB/[BETASYN]BC1-3-7-1-1-1)-B	TST	Tropical/Subtropical
284	CIMBL109	(MAS[206/312]-23-2-1-1-BBB/[BETASYN]BC1-6-1-1-1-1)-B	TST	Tropical/Subtropical
285	CIMBL110	(MAS[206/312]-23-2-1-1-BBB/[BETASYN]BC1-9-3-1-1-1)-B	TST	Tropical/Subtropical
286	CIMBL111	(MAS[MSR/312]-117-2-2-1-BBB/[BETASYN]BC1-11-5-2-1-1)-B	TST	Tropical/Subtropical
287	CIMBL112	(MBR C6 AmF9-2-B-#-3-1-BBBBB)-B	TST	Tropical/Subtropical
288	CIMBL113	(MIRTC4Am F17-B-2-1-BB)-B	TST	Tropical/Subtropical
289	CIMBL114	(Nei 402025-BBB)-B	TST	Tropical/Subtropical
290	CIMBL116	(OBATANPA-SRc1F3(balbulk1)-#bal/[BETASYN]BC1-54-1-2-BBB)-B	TST	Tropical/Subtropical
291	CIMBL117	(OBATANPA-SRc1F3(balbulk1)-#bal/[BETASYN]BC1-65-2-1-BB)-B	TST	Tropical/Subtropical
292	CIMBL118	(OBATANPA-SRc1F3(balbulk1)-#bal/[BETASYN]BC1-67-1-2-BBB)-B	TST	Tropical/Subtropical
293	CIMBL119	(P390Am/CMLc4F253-B-2-2-4-1-BB)-B	TST	Tropical/Subtropical
294	CIMBL120	(P391c2 F22-1-1-2-1-BBB)-B	TST	Tropical/Subtropical
295	CIMBL121	(P591c4 1 y 2 GEN F205-1-1-1-BBB)-B	TST	Tropical/Subtropical
296	CIMBL124	(P84c3BcxLine recycle LL TpreAsiaxMIRT F59-2-1-1-1-BB)-B	TST	Tropical/Subtropical
297	CIMBL125	(P84c3BcxLLTtardAsiaxMIRTF41-2-1-2-2-BB)-B	TST	Tropical/Subtropical
298	CIMBL126	(Pob . 391 C4 F91-1-2-1-BB)-B	TST	Tropical/Subtropical
299	CIMBL127	(Pop.147-F2#132-1-1-B-2-BBBB)-B	TST	Tropical/Subtropical
300	CIMBL128	(Pop.28C9HC113-3-1-4-B*-8-BBB)-B	TST	Tropical/Subtropical
301	CIMBL129	(pop.69 Templado Amarillo QPM -BBB1-6-BBB)-B	Mixed	Tropical/Subtropical
302	CIMBL130	(pop.70 Templado Amarillo QPM-BBB2-8-BBB)-B	TST	Tropical/Subtropical
303	CIMBL131	(SAM4(Angola)/[BETASYN]BC1-43-1-1-B)-B	TST	Tropical/Subtropical
304	CIMBL132	(SAM4(Angola)/[BETASYN]BC1-56-1-1-BBB)-B	TST	Tropical/Subtropical
305	CIMBL133	(SAM4(Angola)/[BETASYN]BC1-66-1-3-BBB)-B	TST	Tropical/Subtropical
306	CIMBL134	(SAM4(Angola)/[BETASYN]BC1-79-2-3-BB)-B	TST	Tropical/Subtropical
307	CIMBL135	(SAM4(Angola)/[BETASYN]BC1-82-1-2-BB)-B	TST	Tropical/Subtropical
308	CIMBL136	(SRR-C1 SA3MH32-4-3-B-1-1-2-BB)-B	TST	Tropical/Subtropical
309	CIMBL137	(TX02-1008-3-B)-B	Mixed	Tropical/Subtropical
310	CIMBL139	(TX03-1004-179-B)-B	TST	Tropical/Subtropical
311	CIMBL142	(TX03-1005-15-B)-B	TST	Tropical/Subtropical
312	CIMBL143	(TX03-1006-22-B)-B	Mixed	Tropical/Subtropical
313	CIMBL145	(TX03-1007-36-B)-B	TST	Tropical/Subtropical
314	CIMBL146	(TX03-1008-6-B)-B	Mixed	Tropical/Subtropical
315	CIMBL147	(TX03-1013-186-B)-B	TST	Tropical/Subtropical
316	CIMBL148	(TX03-1013-198-B)-B	TST	Tropical/Subtropical
317	CIMBL149	(TX03-1013-1-B)-B	TST	Tropical/Subtropical
318	CIMBL151	(TX03-1034-63-B)-B	TST	Tropical/Subtropical
319	CIMBL152	(TX03-1035-55-B)-B	TST	Tropical/Subtropical
320	CIMBL153	(TX03-1037-3-B)-B	TST	Tropical/Subtropical
321	CIMBL154	(TZI18-BBBB)-B	Mixed	Tropical/Subtropical
322	CIMBL155	(ZM305/[BETASYN]BC1-29-1-1-B)-B	TST	Tropical/Subtropical
323	CIMBL156	(ZM305/[BETASYN]BC1-58-2-3-B)-B	TST	Tropical/Subtropical
324	CIMBL157	(ZM305/[BETASYN]BC1-59-1-2-BBB)-B	TST	Tropical/Subtropical
325	SC55	The University of Illinois, USA	Mixed	Temperate
326	S37a	Suwan1	TST	Tropical/Subtropical
327	CIMBL96a	(KUI carotenoid syn-FS11-1-1-BBB)-B	TST	Tropical/Subtropical
328	CIMBL144a	(TX03-1007-18-B)-B	TST	Tropical/Subtropical
329	DE.EXa	The University of Illinois, USA	NSS	Temperate
330	Mo17a	187-2×C103	NSS	Temperate
331	B73a	BSSS	SS	Temperate
T001	Ames 21872b	VIII.B. 7	Zea perennis	Tropical/Subtropical
T002	Ames 21785	I.A. 1 (El Salado probably = PI 384061)	Zea mays ssp. parviglumis	Tropical/Subtropical
T003	Ames 21796	I.A. 15	Zea mays ssp. parviglumis	Tropical/Subtropical
T004	Ames 21809	I.A. 29	Zea mays ssp. parviglumis	Tropical/Subtropical
T005	PI 441934	G-120	Zea mays ssp. huehuetenangensis	Tropical/Subtropical
T006	PI 615697	30919	Zea nicaraguensis	Tropical/Subtropical
T007	Tz04	unknown	Zea nicaraguensis	Tropical/Subtropical
T008	Ames 8083	Ames 8083	Zea mays ssp. mexicana	Tropical/Subtropical
a Maize lines used in phylogenetic analysis.
b Teosinte used in Fu and Li's test as the outgroup species.
SS:Stiff Stalk; NSS: non-Stiff Stalk; TST: tropical or subtropical group
