# Supplementary material for: Molecular Evolution and Association of Natural Variation in ZmARF31 with Low Phosphorus Tolerance in Maize
Source: Front Plant Sci. 2016 Jul 21;7:1076. doi: 10.3389/fpls.2016.01076 (PMC4955381; doi:10.3389/fpls.2016.01076)
Supplement: Supplementary file 2 [file Table_2.XLSX]

## Sheet: Table S2
Table S2 Sequences of primers used in this study
Name	Primer sequence (5'-3')		Function
ZmARF31-1	Forward	ATGCTCGTAACCTGCTAGGTT	Primers for amplification of the full-length of gene
	Reverse	TAGCAGGTAACACGACAAGC
ZmARF31-2	Forward	AACAAACATGTACAACAGCAC
	Reverse	CGACAAGCAATTTACAAACTAAG
ZmARF31-3	Forward	ACCATCCCGTCGGTTTAGC
	Reverse	GCCGATGATCCTATGGTTCAG
S410	Forward	ATCTCCCCACCGTCGGCGA	Primers for SNP genotyping
	Reverse	TGGCCATCGGGAAAGTAGTAG
S1442	Forward	TTTGTGCTGTTGCCTCCATC	Primers for InDel genotyping
	Reverse	AGGCAACATCCCAGTCGATC
ZmARF31-4	Forward	GACACACGGCGCACCATGT	qRT-PCR
	Reverse	TGACCTGGCTTTCCGACTCC
18S	Forward	CTGAGAAACGGCTACCACA
	Reverse	CCCAAGGTCCAACTACGAG
ZmARF31-5	Forward	ATTTGGAGAGGACAGGGTACCATGGAGCCGCAGCCACCGC	Full length of CDS without stop codon (TAA)
	Reverse	GGTACTAGTGTCGACTCTAGATATATTTTCAGCACTGTCATG
