# Supplementary material for: Molecular Evolution and Association of Natural Variation in ZmARF31 with Low Phosphorus Tolerance in Maize
Source: Front Plant Sci. 2016 Jul 21;7:1076. doi: 10.3389/fpls.2016.01076 (PMC4955381; doi:10.3389/fpls.2016.01076)
Supplement: Supplementary file 3 [file Table_3.XLSX]

## Sheet: Table S3
Table S3 Phenotype variation of 11 agronomic traits among the 331 maize inbreds
Category	Descriptive statistics		Type Ⅲ SS
Source of variation	Range	Mean±SD	Treatments (1)	Genotypes (330)	Treatments×Genotypes
LN	3.833-7.413	5.610±0.682	356.628**	249.391**	28.704**
LRL(cm)	18.625-76.5	51.373±7.116	320.381**	53460.387**	16698.241*
RDW(g)	0.048-0.659	0.337±0.102	0.544**	11.412**	1.858
SDW(g)	0.083-1.360	0.601±0.237	27.68**	41.75**	7.327*
TDW(g)	0.130-1.968	0.938±0.313	66.026**	51.821**	13.004*
RSR	0.217-2.465	0.611±0.198	17.023**	28.351**	6.746
RL(cm)	113.006-1747.944	853.974±248.407	8215800.532**	61067158.414**	1.04539e+07
RD(mm)	0.477-1.142	0.746±0.081	0.246**	6.599**	1.384
RV(cm3)	0.416-9.600	3.737±1.226	1420.688**	326.393**	227.350**
RT	115.25-1921.1	740.183±272.135	63378217.891**	20637339.427**	1.15053e+07
RF	509.000-17195.700	6792.776±2519.300	1356353459.650**	6303615105.926**	8.9426e+08
**, P < 0.01; *, P < 0.05. Type III SS: Type III sum of square. SD: standard deviation. LN: leaf number; LRL: the longest root length; RDW: root dry weight; SDW: shoot dry weight; TDW: total dry weight; RSR:root to shoot ratio; RL: total root length; RD: average root diameter; RV: total root volume; RT: total root tips; RF: total root fork.
The numbers in parentheses indicate the df value.
