# Supplementary material for: Molecular Evolution and Association of Natural Variation in ZmARF31 with Low Phosphorus Tolerance in Maize
Source: Front Plant Sci. 2016 Jul 21;7:1076. doi: 10.3389/fpls.2016.01076 (PMC4955381; doi:10.3389/fpls.2016.01076)
Supplement: Supplementary file 4 [file Table_4.XLSX]

## Sheet: Table S4
Table S4 Single nucleotide polymorphisms (SNPs) and Insertion-deletion polymorphisms(InDels) of ZmARF31 among the 331 maize inbreds
Loci name	Positon in gene (bp)	SNP/ insertion sequencea	Minor allele frequency
S150	150	T/C	0.1
S255	255	T/C	0.25
S335	335	A/G	0.35
S352	352	T/C	0.24
S374	374	A/C	0.17
S375	375	A/G	0.11
S410	410	T/G	0.48
S462	462	A/G	0.48
S492	492	T/C	0.11
S558	558	T/C	0.13
S823	823	T/C	0.42
S980	980	A/G	0.35
S1313	1313	A/C	0.37
S1516	1516	T/G	0.1
S1894	1894	A/G	0.29
S1926	1926	C/G	0.46
S1953	1953	T/G	0.19
S1987	1987	A/C	0.07
S1998	1998	T/C	0.12
S2012	2012	T/C	0.19
S2018	2018	T/G	0.19
S2057	2057	C/G	0.2
S2058	2058	A/G	0.45
S2078	2078	A/T	0.19
S2097	2097	T/C	0.16
S2127	2127	A/G	0.19
S2167	2167	A/G	0.07
S2191	2191	T/C	0.11
S2207	2207	C/G	0.11
S2211	2211	A/G	0.26
S13	13	CG	0.89
S100	100	(TA)n	0.21
S156	156	TG	0.9
S206	206	TA	0.89
S215	215	TAC	0.08
S236	236	CCTC	0.9
S1010	1010	CCGCCCCCGCCC	0.4
S1442	1442	GCTTATCTGCTTGCTGAAAAATTCAGCGCTAGTATACA	0.08
S1535	1535	CGTA	0.17
S1691	1691	CCACTG	0.24
S2029	2029	AGCT	0.19
S2045	2045	GTTGCCCGCG	0.8
S2080	2080	GCAAAAATAAAACG	0.76
S2288	2288	T	0.76
a Underlined letters represents the minor allele.
