# Supplementary material for: Molecular Evolution and Association of Natural Variation in ZmARF31 with Low Phosphorus Tolerance in Maize
Source: Front Plant Sci. 2016 Jul 21;7:1076. doi: 10.3389/fpls.2016.01076 (PMC4955381; doi:10.3389/fpls.2016.01076)
Supplement: Supplementary file 5 [file Data_Sheet_5.XLSX]

## Sheet: Table S5
Table S5 Associations between the nucleotide polymorphisms in ZmARF31 and phosphorus-deficiency-tolerance traits in maize
Loci name	Position in gene (bp)	SNP/InDela	Minor allele frequency	GLM				GLM+Q				MLM
				Years	Treat	Traits	P value	Years	Treat	Traits	P value	Years	Treat	Traits	P value
S255	255	T/C	0.25	2010	PA	RDW	0.00796	2010	PA	RDW	0.00626	-	-	-	-
				2010	PA	SDW	0.00979	-	-	-	-	-	-	-	-
				2010	PA	TDW	0.00591	2010	PA	TDW	0.00519	2010	PA	TDW	0.00573
				2012	PA	NL	0.00099	-	-	-	-	-	-	-	-
				2012	PA	RD	0.00676	-	-	-	-	-	-	-	-
S335	355	A/G	0.35	2012	PA	RD	0.00546	-	-	-	-	-	-	-	-
S352	352	T/C	0.24	2010	PA	RDW	0.0039	2010	PA	RDW	0.00301	2010	PA	RDW	0.00673
				2010	PA	RT	0.00693	-	-	-	-	-	-	-	-
				2010	PA	TDW	0.00514	2010	PA	TDW	0.00451	2010	PA	TDW	0.005
				2012	PA	NL	0.00201	-	-	-	-	-	-	-	-
S410	410	T/G	0.48	2010	PA	TDW	0.00938	2010	PA	TDW	0.00531	2010	PA	TDW	0.00448
				2012	PA	NL	0.00912	-	-	-	-	-	-	-	-
S462	426	A/G	0.48	2010	PA	TDW	0.00938	2010	PA	TDW	0.00531	2010	PA	TDW	0.00448
				2012	PA	NL	0.00912	-	-	-	-	-	-	-	-
S492	492	T/C	0.11	2012	PA	LLR	0.00568	2012	PA	LLR	0.00857	-	-	-	-
S823	823	T/C	0.42	2012	PA	RD	0.00406	-	-	-	-	-	-	-	-
S980	980	A/G	0.35	2012	PA	RD	0.00616	-	-	-	-	-	-	-	-
S1313	1313	A/C	0.37	2010	PA	RT	0.0012	2010	PA	RT	0.00153	2010	PA	RT	0.0038
				-	-	-	-	2012	PA	LLR	0.00794	-	-	-	-
S1442	1442	0/38	0.08	2010	PA	RT	0.005	2010	PA	RT	0.00995	-	-	-	-
				2012	PA	LLR	0.0049	-	-	-	-	-	-	-	-
S1535	1535	0/4	0.17	2010	NPA	RF	0.00373	-	-	-	-	-	-	-	-
				2010	NPA	TRL	0.00895	-	-	-	-	-	-	-	-
S1894	1894	A/G	0.29	2010	PA	RT	0.00859	-	-	-	-	-	-	-	-
S1926	1926	C/G	0.46	-	-	-	-	2010	NPA	RF	0.00029	2010	NPA	RF	0.0009
				-	-	-	-	2010	NPA	TRL	0.00186	2010	NPA	TRL	0.00266
S1987	1987	A/C	0.07	2010	PA	RT	0.00478	-	-	-	-	-	-	-	-
				2012	PA	RV	0.0087	-	-	-	-	-	-	-	-
S1998	1988	T/C	0.12	2010	NPA	RSR	0.00581	-	-	-	-	-	-	-	-
S2191	2191	T/C	0.11	2010	NPA	RSR	0.00624	-	-	-	-	-	-	-	-
S2207	2207	C/G	0.11	2010	NPA	RSR	0.00603	-	-	-	-	-	-	-	-
S2211	2211	A/G	0.26	2010	PA	RDW	0.00937	2010	PA	RDW	0.00713	-	-	-	-
				2012	PA	NL	0.00131	2010	NPA	RF	0.0022	2010	NPA	RF	0.0062
a The letters indicate nucleotides, and the numbers indicate deleted nucleotides. Underlined letters and numbers represent the minor alleles.
PA: P-applied condition; NPA: non-P-applied condition; GLM: general linear model; MLM: mixed linear model; Q indicate Q matrix of population structure; RDW: root dry weight; SDW: shoot dry weight; TDW: total dry weight; NL: number of leaves; LLR: length of the longest root; TRL: total root length; RD: average root diameter; RV: total root volume; RT: total root tips; RF: total root fork; RSR: roo…
- data unavailable
